# Supplementary material for: Analysing animal social network dynamics: the potential of stochastic actor‐oriented models
Source: J Anim Ecol. 2017 Feb 1;86(2):202–12. doi: 10.1111/1365-2656.12630 (PMC6849756; doi:10.1111/1365-2656.12630)
Supplement: Supplementary file 6 — Data S2. SAOMs R Code. [file JANE-86-202-s006.txt]

##  START OF CODE  ####


#Data####
#in this section we load the association matrices used in the model

#Interaction matrices
crick1<-as.matrix(read.table("SAOMs.network.data1.txt",header=T))

crick2<-as.matrix(read.table("SAOMs.network.data2.txt",header=T))

crick3<-as.matrix(read.table("SAOMs.network.data3.txt",header=T))

#set all dimension names to be the same. Not necessary to make the model run but good housekeeping.

dimnames(crick2)[[2]]<-dimnames(crick2)[[1]]
dimnames(crick1)<-dimnames(crick2)
dimnames(crick3)[[2]]<-dimnames(crick3)[[1]]

#check the matrices are symmetrical
isSymmetric(crick1)  
isSymmetric(crick2)
isSymmetric(crick3)#our interactions are undirected, hence the matrices are symmetrical


#Load R Siena####
#in this section we describe how to install and load the RSiena package

#RSiena is available to download as .zip or .tgz files from https://r-forge.r-project.org/R/?group_id=461
#download these then install the packages from the .zip or .tgz file

#see also http://www.stats.ox.ac.uk/~snijders/siena/ for more R scripts for a variety of other functions


require(RSiena)

#Convert data into RSiena format

networks <- sienaDependent(array(c(crick1,crick2,crick3),dim=c(163, 163, 3)))
networks


#Initial, simple model####
#Construct a basic model using RSiena
#This first model will only include the change in the network over time

#define which data this model will use, here there is only the networks, no covariates or additional behaviours
crick.data <- sienaDataCreate(networks)

#load the default effects for a data set of this type
crick.eff <- getEffects(crick.data)

crick.eff # we can see that some effects are include automatically

#create RSiena algorithm used to estimate parameters of model

crick.algm <- sienaAlgorithmCreate(cond=T,nsub=4,n3=1000,modelType=2)
#note these are all the defaults, so "crick.algm <- sienaAlgorithmCreate()" has the same effect

#nsub = number of subphases in phase 2 of estimation, see RSiena manual
#n3 = number of runs in phase 3 of estimation, see RSiena manual
#if your data fails to completely run due to lack of convergence, try setting cond = F

#The algorithm is also where we indicate what type of undirected model we are specifying
#The default is type 2 (type 1 is a directed network, which RSiena would detect automatically)
#In this type of network one actor either imposes a tie or dissolves it. This is appropriate for our crickets, but not necessarily for all other systems
#See the RSiena manual for details on the other model types

#using the siena07 command we now begin the simulation, specifying the algorithm we want to use, the data set, and the effects we want to estimate
#batch = T produces continual code as the model runs, useful if you want to know how the model is progressing without another box popping up
#returnDeps=T retains each iteration of the simulation, allowing us to plot network statistics for Goodness-of-fit testing
crick.RS <- siena07(crick.algm, data=crick.data, effects=crick.eff, batch=F,returnDeps=T) 
summary(crick.RS) #The results of our model
#This gives estimates, standard errors and convergence t-ratios for each effect (apart from the network rate parameters)
#Also provided is the overall maximum convergence t-ratio

#t-convergence ratios all < |0.2| and tconv max <0.25
#so now we move on to Goodness-of-fit (GOF) testing in the next section of code

#Note multiple cores can be used to decrease computation time.
#Enter "useCluster=T, nbrNodes=X" (where X is the number of cores you wish to use) within the siena07 command
#e.g.: crick.RS <- siena07(crick.algm, data=crick.data, effects=crick.eff, batch=F, returnDeps=T, useCluster=T, nbrNodes=4)


#Goodness of fit tests####
#Here we test the goodness of fit of the current model using the methods outlined in the practical guide 

#N.B. It is necessary to have returnDeps=T in the siena07 function to retain the simulated networks to test GOF

#using the sienaGOF function, we calculate the outdegree distributions for each iteration of the model we ran

##  WARNING, each GOF test takes longer than the original model to run  ##
##  For those with slower computers it may be worth only plotting the first GOF plot to get the general idea before moving on  ##

s.gof1<-sienaGOF(crick.RS,OutdegreeDistribution,varName="networks")
s.gof1 #gives the MHD distance and the p-value for the associated test (see main text) 
plot(s.gof1,scale=T,center=T) #GOF violin plot, observed data is plotted in red, simulated data in grey scale
#center=T mean-centers the plot for each x value
#scale=T transforms each to have the same standard deviation
#both of these aid visualising results, but feel free to try without either or both set to F to understand what is happening

#The plot shows the distribution of the chosen statistic as a combination of a boxplot 
#and a kernel density estimate, a smooth approximation to the density 
#these estimates tend to become wavy when the probability distribution
#is concentrated on a few points (typically integers) and therefore
#the density plot tries to approximate a discrete distribution

#Geodesic distribution and triad census tests are not built in, but an auxiliary function can be made
#see: http://finzi.psych.upenn.edu/library/RSiena/html/sienaGOF-auxiliary.html for more details

#For Geodesic distance we use this function here
GeodesicDistribution <- function (i, data, sims, period, groupName,
                                  varName, levls=c(1:5,Inf), cumulative=TRUE, ...) {
  x <- networkExtraction(i, data, sims, period, groupName, varName)
  require(sna)
  a <- sna::geodist(x)$gdist
  if (cumulative)
  {
    gdi <- sapply(levls, function(i){ sum(a<=i) })
  }
  else
  {
    gdi <- sapply(levls, function(i){ sum(a==i) })
  }
  names(gdi) <- as.character(levls)
  gdi
}

#and repeat the GOF test with the new function
s.gof1b<-sienaGOF(crick.RS,GeodesicDistribution,varName="networks")
s.gof1b
plot(s.gof1b,scale=T,center=T)


#For Triad Census we use this function, similar to (and sourced from the same place) as the previous function
TriadCensus <- function(i, data, sims, wave, groupName, varName, levls=1:16){
  unloadNamespace("igraph") # to avoid package clashes
  require(sna)
  require(network)
  x <- networkExtraction(i, data, sims, wave, groupName, varName)
  tc <- sna::triad.census(x)[1,levls]
  # names are transferred automatically
  tc
}

#conduct GOF test with new function
s.gof1c<-sienaGOF(crick.RS,TriadCensus,varName="networks")
s.gof1c
plot(s.gof1c,scale=T,center=T)

#From these plots it possible to see that model fit is poor for well-connected crickets
#So in the next section we add the effect of indegree popularity to try and improve fit


#Adding Indegree popularity####
#in this section we add an effect of the number of connections each individual has on tie formation
#this models the tendency for individuals with many connections to make more (positive value)
#or less (negative value) ties in the next time step

#we add the effect of indegree popularity to the effects from the previous model 
crick.eff2<-includeEffects(crick.eff, inPop)

#We are also going to use the initial values from the previous model to get a better convergence
#This requires a new algorithm, defined here 

crick.algm2 <- sienaAlgorithmCreate(useStdInits=F)
#(note there is no need to define that modelType=2,cond=F, n3=1000 or nsub=4 as these are the defaults)

#run the model
crick.RS2 <- siena07(crick.algm2, data=crick.data, effects=crick.eff2, batch=F,
                     prevAns = crick.RS, returnDeps=T) 
summary(crick.RS2)#This has converged adequately

#We now check the GOF to see if it has improved
#using the 3 types of test described previously and in the practical guide
s.gof2<-sienaGOF(crick.RS2,OutdegreeDistribution,varName="networks")
s.gof2
plot(s.gof2,scale=T,center=T)

s.gof2b<-sienaGOF(crick.RS2,GeodesicDistribution,varName="networks")
s.gof2b
plot(s.gof2b,scale=T,center=T)

s.gof2c<-sienaGOF(crick.RS2,TriadCensus,varName="networks")
s.gof2c
plot(s.gof2c,scale=T,center=T)

#The GOF plots looks better than the previous model, especially for crickets with many connections
#The MHD is lower & p values > 0.05 also showing that model fit is superior and satisfactory


#Effect of sex####
#In this section we add an effect of the sex of each cricket to its interactions into the model

#Here we load data on the sexes of the individuals in the interaction matrices
c.sex<-read.table("SAOMs.sex.data.txt")
c.sex
sex<-coCovar(c.sex[,1])

#We now create the dataset to use for this analysis, using both the networks and the sex covariate
crick.data2 <- sienaDataCreate(networks,sex)

#Obtain the default effects to use in the initial model
crick.eff3 <- getEffects(crick.data2)

#As we have already determined that is improves GOF, we add the effect indegree popularity to the model 
crick.eff3 <- includeEffects(crick.eff3, inPop)

#And add in effects related to sex
crick.eff3 <- includeEffects(crick.eff3, altX,egoXaltX, interaction1 = "sex")

#altX = effect of sex on tendency to have ties
#egoXaltX =  interaction between the sex of the ego and the alter on tie formation

#Run the model
crick.RS3 <- siena07(crick.algm2, data=crick.data2, effects=crick.eff3, batch=F, prevAns=crick.RS2)

#We have used previous output from the previous model to improve convergence
#(this approach is still valid when the terms in the model change)

#output model summary
summary(crick.RS3)

#tconv max = 0.3632, which suggests the model hasn't fully converged

#so we re-run the model with new initial values defined by the previous output
crick.RS3b <- siena07(crick.algm2, data=crick.data2, effects=crick.eff3, batch=F,
                      prevAns=crick.RS3, returnDeps=T)

summary(crick.RS3b)
#tconv max = 0.0649, which indicates that the model has converged satisfactorily

#We now test the GOF
s.gof3<-sienaGOF(crick.RS3b,OutdegreeDistribution,varName="networks")
s.gof3 #MHD is the lowest so far
plot(s.gof3,scale=T,center=T) #looks fine, not worse so retain both

s.gof3b<-sienaGOF(crick.RS3b,GeodesicDistribution,varName="networks")
s.gof3b #MHD is the lowest so far
plot(s.gof3b,scale=T,center=T)

s.gof3c<-sienaGOF(crick.RS3b,TriadCensus,varName="networks")
s.gof3c #MHD is the lowest so far
plot(s.gof3c,scale=T,center=T)

#all GOF tests are non-significant and model fit is not worsened, so we retain sex
#Note effect of the sex alone appears to be non-significant (based on ratio between effect size and standard error),
#But sex will be included for the most complex model as it is an effect of interest and does not worsen model fit


#Behaviour and network co-dynamics####
#In this section we add risk-taking behaviour to our modelling framework

#Here we load data on the risk-taking behaviour of the individuals in the interaction matrices
c.behav<-read.table("SAOMs.behaviour.data.txt")
summary(c.behav) # a 3 x 163 matrix, for each time point giving each cricket's last score in the laboratory risk-taking assay

#Change this information into Siena format
behav<-sienaDependent(as.matrix(c.behav),type="behavior")
behav

#Create dataset to use for this analysis
crick.data3 <- sienaDataCreate(networks, sex, behav)

#load default effects for a dataset of this type
crick.eff4 <- getEffects(crick.data3)
crick.eff4 #see how by default some behaviour-related parameters are included alongside the network ones

#Add the effects of indegree popularity and the two effects relating to sex
crick.eff4 <- includeEffects(crick.eff4, inPop)
crick.eff4 <- includeEffects(crick.eff4, altX, egoXaltX, interaction1 = "sex")

#Add effects for relationship between network and risk-taking behaviours to this model
crick.eff4 <- includeEffects(crick.eff4, egoX, interaction1 = "behav") #behaviour level influences tie formation
crick.eff4 <- includeEffects(crick.eff4, name="behav",outdeg,interaction1 = "networks") #outdegree (number of connections) in network influences behaviour

#Run model using outputs from previous model as initial values
crick.RS4 <- siena07(crick.algm2, data=crick.data3, effects=crick.eff4, batch=F, 
                     prevAns=crick.RS3b, returnDeps=T) 

#check output of model
summary(crick.RS4) 
#tconv max <0.25 suggesting convergence has occurred


#GOF test for behaviour variables
s.gof4<-sienaGOF(crick.RS4,BehaviorDistribution,varName="behav")
s.gof4
plot(s.gof4) #this is good, so estimating the risk-taking behaviour well

#So we have arrived at our most complex model. Now can inspect the ratio between the effect sizes and their standard errors
#to see if the effects of interest we added are statistically significant

crick.RS4$theta /crick.RS4$se #t-values for each effect


#Score-type tests####
#In this section we run score-type tests to test the significance of model parameters 

#If desired you can test the effects using the score-type test (both the network and behaviour effects)

#do this with both the effects related to sex first

#We will set both to be tested rather than fully estimated

#We want to test the hypothesis that the effect of each of the terms relating to sex is zero. 
#Therefore, we can't use all the estimates from the previous models to achieve better convergence
#as this will set the starting values of the effects of sex to the estimates from the previous iteration, not zero. 
#But we do want to use the estimates for the other terms to get the best convergence

#so first set the starting values of the parameters to the results from the previous model:
crick.eff4b <- updateTheta(crick.eff4, crick.RS4)
#then set the model to test the effects of sex, with zero as the starting value (initialValue=0)
#we also prevent this value from changing (fix=T) and indicate we wish to carry out a Score-type test (test=T)
crick.eff4b <- setEffect(crick.eff4,altX, interaction1 = "sex",fix=T,test=T,initialValue=0)
crick.eff4b <- setEffect(crick.eff4b,egoXaltX, interaction1 = "sex",fix=T,test=T,initialValue=0)

#We return to using the original algorithm as the starting values are not all drawn from the previous model, 
#they were either set to zero for testing, or updated to the results from the previous model using the updateTheta command

crick.RS4c <- siena07(crick.algm, data=crick.data3, effects=crick.eff4b, batch=F) 
summary(crick.RS4c) #indicates that adding effects related to sex improves model fit (as the joint test is significant)

#However, the separate tests indicate that only the alt-ego interaction is significant
#this is the same conclusion as if only the t-values were inspected


#Carry out the same procedure for the network-behaviour co-dynamics effect

#update model and fix parameter value for network-behaviour co-dynamics to zero
crick.eff4c <- updateTheta(crick.eff4, crick.RS4)
crick.eff4c <- setEffect(crick.eff4c,egoX, interaction1 = "behav",fix=T,test=T,initialValue=0)
crick.eff4c <- setEffect(crick.eff4c,name="behav",outdeg,interaction1 = "networks",fix=T,test=T,initialValue=0)

#Rerun model
crick.RS4d <- siena07(crick.algm, data=crick.data3, effects=crick.eff4c, batch=F) 
summary(crick.RS4d)

#joint and separate tests indicate the neither effect is significant
#again, this confirms what was inferred from the t-values

##  END OF CODE  ####
