# Supplementary material for: Analysing animal social network dynamics: the potential of stochastic actor‐oriented models
Source: J Anim Ecol. 2017 Feb 1;86(2):202–12. doi: 10.1111/1365-2656.12630 (PMC6849756; doi:10.1111/1365-2656.12630)
Supplement: Supplementary file 7 — Data S3. SAOMs behaviour data. [file JANE-86-202-s007.txt]

V3	V4	V5
1	NA	NA	NA
2	NA	NA	NA
3	NA	NA	NA
4	NA	NA	NA
5	1	2	2
6	2	1	1
7	2	1	1
8	2	2	2
9	2	2	2
10	2	2	2
11	0	0	0
12	2	2	2
13	0	0	0
14	0	1	1
15	0	1	1
16	0	0	2
17	0	1	0
18	1	1	1
19	NA	1	2
20	2	2	2
21	0	2	2
22	1	1	2
23	2	2	2
24	1	1	1
25	2	2	2
26	0	0	2
27	2	2	2
28	1	1	1
29	2	2	1
30	2	1	1
31	0	0	1
32	1	0	0
33	2	1	2
34	2	0	0
35	2	2	2
36	1	2	2
37	0	2	2
38	2	2	2
39	1	1	2
40	2	2	2
41	2	2	2
42	1	2	2
43	0	2	0
44	0	2	2
45	0	0	0
46	0	0	0
47	0	0	2
48	2	2	2
49	2	2	2
50	1	2	0
51	1	1	0
52	0	1	1
53	0	2	2
54	1	2	2
55	0	2	2
56	1	2	2
57	0	1	1
58	1	1	1
59	1	1	0
60	0	0	2
61	0	2	2
62	1	0	0
63	0	2	2
64	NA	1	1
65	0	0	2
66	0	0	0
67	2	2	2
68	0	0	2
69	1	1	1
70	0	0	0
71	0	0	0
72	0	1	1
73	2	1	1
74	0	0	0
75	0	0	0
76	0	0	1
77	0	2	2
78	0	2	2
79	NA	2	2
80	0	0	0
81	0	0	2
82	1	2	2
83	NA	1	2
84	NA	NA	NA
85	NA	2	2
86	0	0	1
87	NA	1	0
88	1	1	0
89	1	2	2
90	2	2	2
91	1	1	1
92	1	1	1
93	1	1	1
94	1	1	2
95	0	0	2
96	2	2	2
97	2	2	2
98	0	0	0
99	0	0	2
100	0	2	2
101	1	0	0
102	0	0	0
103	1	2	2
104	NA	2	2
105	2	2	2
106	0	0	0
107	1	1	0
108	1	1	2
109	1	1	1
110	NA	2	2
111	2	2	2
112	NA	1	1
113	NA	1	0
114	NA	1	2
115	NA	1	1
116	NA	1	1
117	NA	1	0
118	NA	1	1
119	NA	2	0
120	NA	2	0
121	NA	2	2
122	NA	2	2
123	NA	1	1
124	NA	2	0
125	NA	2	2
126	NA	2	2
127	NA	NA	NA
128	NA	NA	NA
129	NA	NA	NA
130	NA	NA	NA
131	NA	2	2
132	NA	NA	NA
133	NA	NA	NA
134	NA	NA	NA
135	NA	NA	NA
136	NA	NA	NA
137	NA	NA	NA
138	NA	NA	NA
139	NA	2	2
140	NA	0	0
141	NA	NA	NA
142	NA	1	1
143	NA	1	1
144	NA	0	0
145	NA	1	1
146	NA	1	1
147	NA	2	2
148	NA	1	1
149	NA	2	2
150	NA	0	0
151	NA	2	2
152	NA	2	1
153	NA	NA	NA
154	NA	NA	NA
155	NA	NA	NA
156	NA	NA	NA
157	NA	NA	NA
158	NA	NA	NA
159	NA	NA	NA
160	NA	NA	1
161	NA	2	2
162	NA	NA	1
163	NA	NA	NA
