# Supplementary material for: Analysing animal social network dynamics: the potential of stochastic actor‐oriented models
Source: J Anim Ecol. 2017 Feb 1;86(2):202–12. doi: 10.1111/1365-2656.12630 (PMC6849756; doi:10.1111/1365-2656.12630)
Supplement: Supplementary file 10 — Data S6. SAOMs network data 3. [file JANE-86-202-s010.txt]

+1	+7	+9	+C	16	17	19	1C	1D	1H	1J	1N	1P	1S	1T	1U	1V	1Z	6	61	66	6C	6H	6J	6L	6P	6S	6U	6V	6X	6Z	77	79	7A	7D	7E	7J	7L	7O	7P	7S	7V	7X	7Z	91	96	99	9A	9C	9E
+1	0	0	0	0	10	10	10	0	0	10	10	0	0	10	10	0	0	0	0	0	0	10	0	10	0	0	0	10	10	10	10	10	0	10	10	10	10	0	0	10	10	10	0	0	0	0	0	10	1
+7	0	0	0	0	10	10	10	0	0	10	10	0	0	10	10	0	0	0	0	0	0	10	0	10	0	0	0	10	10	10	10	10	0	10	10	10	10	0	0	10	10	10	0	0	0	0	0	10	0
+9	0	0	0	0	10	10	10	0	0	10	10	0	0	10	10	0	0	0	0	0	0	10	0	10	0	0	0	10	10	10	10	10	0	10	10	10	10	0	0	10	10	10	0	0	0	0	0	10	0
+C	0	0	0	0	10	10	10	0	0	10	10	0	0	10	10	0	0	0	0	0	0	10	0	10	0	0	0	10	10	10	10	10	0	10	10	10	10	0	0	10	10	10	0	0	0	0	0	10	0
16	10	10	10	10	10	10	10	10	10	10	10	10	10	10	10	10	10	10	10	10	10	10	10	10	10	10	10	10	10	10	10	10	10	10	10	10	10	10	10	10	10	10	10	10	10	10	10	10	10
17	10	10	10	10	10	10	10	10	10	10	10	10	10	10	10	10	10	10	10	10	10	10	10	10	10	10	10	10	10	10	10	10	10	10	10	10	10	10	10	10	10	10	10	10	10	10	10	10	10
19	10	10	10	10	10	10	10	10	10	10	10	10	10	10	10	10	10	10	10	10	10	10	10	10	10	10	10	10	10	10	10	10	10	10	10	10	10	10	10	10	10	10	10	10	10	10	10	10	10
1C	0	0	0	0	10	10	10	0	0	10	10	0	0	10	10	0	0	0	0	0	0	10	0	10	0	0	0	10	10	10	10	10	0	10	10	10	10	0	0	10	10	10	0	0	0	0	0	10	0
1D	0	0	0	0	10	10	10	0	0	10	10	0	0	10	10	0	0	0	0	0	0	10	0	10	0	0	0	10	10	10	10	10	0	10	10	10	10	0	0	10	10	10	0	0	0	0	0	10	0
1H	10	10	10	10	10	10	10	10	10	10	10	10	10	10	10	10	10	10	10	10	10	10	10	10	10	10	10	10	10	10	10	10	10	10	10	10	10	10	10	10	10	10	10	10	10	10	10	10	10
1J	10	10	10	10	10	10	10	10	10	10	10	10	10	10	10	10	10	10	10	10	10	10	10	10	10	10	10	10	10	10	10	10	10	10	10	10	10	10	10	10	10	10	10	10	10	10	10	10	10
1N	0	0	0	0	10	10	10	0	0	10	10	0	0	10	10	0	0	0	0	0	0	10	0	10	0	0	0	10	10	10	10	10	0	10	10	10	10	0	0	10	10	10	0	0	0	0	0	10	0
1P	0	0	0	0	10	10	10	0	0	10	10	0	0	10	10	0	0	0	0	0	0	10	0	10	0	0	0	10	10	10	10	10	0	10	10	10	10	0	0	10	10	10	0	0	0	0	0	10	0
1S	10	10	10	10	10	10	10	10	10	10	10	10	10	10	10	10	10	10	10	10	10	10	10	10	10	10	10	10	10	10	10	10	10	10	10	10	10	10	10	10	10	10	10	10	10	10	10	10	10
1T	10	10	10	10	10	10	10	10	10	10	10	10	10	10	10	10	10	10	10	10	10	10	10	10	10	10	10	10	10	10	10	10	10	10	10	10	10	10	10	10	10	10	10	10	10	10	10	10	10
1U	0	0	0	0	10	10	10	0	0	10	10	0	0	10	10	0	0	0	0	0	0	10	0	10	0	0	0	10	10	10	10	10	0	10	10	10	10	0	0	10	10	10	0	0	0	0	0	10	0
1V	0	0	0	0	10	10	10	0	0	10	10	0	0	10	10	0	0	0	0	0	0	10	0	10	0	0	0	10	10	10	10	10	0	10	10	10	10	0	0	10	10	10	0	0	0	0	0	10	0
1Z	0	0	0	0	10	10	10	0	0	10	10	0	0	10	10	0	0	0	0	0	0	10	0	10	0	0	0	10	10	10	10	10	0	10	10	10	10	0	0	10	10	10	0	0	0	0	0	10	0
6	0	0	0	0	10	10	10	0	0	10	10	0	0	10	10	0	0	0	0	0	0	10	0	10	0	0	0	10	10	10	10	10	0	10	10	10	10	0	0	10	10	10	0	0	0	0	0	10	0
61	0	0	0	0	10	10	10	0	0	10	10	0	0	10	10	0	0	0	0	0	0	10	0	10	0	0	0	10	10	10	10	10	0	10	10	10	10	0	0	10	10	10	0	0	0	0	0	10	0
66	0	0	0	0	10	10	10	0	0	10	10	0	0	10	10	0	0	0	0	0	0	10	0	10	0	0	0	10	10	10	10	10	0	10	10	10	10	0	0	10	10	10	0	0	0	0	0	10	0
6C	10	10	10	10	10	10	10	10	10	10	10	10	10	10	10	10	10	10	10	10	10	10	10	10	10	10	10	10	10	10	10	10	10	10	10	10	10	10	10	10	10	10	10	10	10	10	10	10	10
6H	0	0	0	0	10	10	10	0	0	10	10	0	0	10	10	0	0	0	0	0	0	10	0	10	0	0	0	10	10	10	10	10	0	10	10	10	10	0	0	10	10	10	0	0	0	0	0	10	0
6J	10	10	10	10	10	10	10	10	10	10	10	10	10	10	10	10	10	10	10	10	10	10	10	10	10	10	10	10	10	10	10	10	10	10	10	10	10	10	10	10	10	10	10	10	10	10	10	10	10
6L	0	0	0	0	10	10	10	0	0	10	10	0	0	10	10	0	0	0	0	0	0	10	0	10	0	0	0	10	10	10	10	10	0	10	10	10	10	0	0	10	10	10	0	0	0	0	0	10	0
6P	0	0	0	0	10	10	10	0	0	10	10	0	0	10	10	0	0	0	0	0	0	10	0	10	0	0	0	10	10	10	10	10	0	10	10	10	10	0	0	10	10	10	0	0	0	0	0	10	0
6S	0	0	0	0	10	10	10	0	0	10	10	0	0	10	10	0	0	0	0	0	0	10	0	10	0	0	0	10	10	10	10	10	0	10	10	10	10	0	0	10	10	10	0	0	0	0	0	10	0
6U	10	10	10	10	10	10	10	10	10	10	10	10	10	10	10	10	10	10	10	10	10	10	10	10	10	10	10	10	10	10	10	10	10	10	10	10	10	10	10	10	10	10	10	10	10	10	10	10	10
6V	10	10	10	10	10	10	10	10	10	10	10	10	10	10	10	10	10	10	10	10	10	10	10	10	10	10	10	10	10	10	10	10	10	10	10	10	10	10	10	10	10	10	10	10	10	10	10	10	10
6X	10	10	10	10	10	10	10	10	10	10	10	10	10	10	10	10	10	10	10	10	10	10	10	10	10	10	10	10	10	10	10	10	10	10	10	10	10	10	10	10	10	10	10	10	10	10	10	10	10
6Z	10	10	10	10	10	10	10	10	10	10	10	10	10	10	10	10	10	10	10	10	10	10	10	10	10	10	10	10	10	10	10	10	10	10	10	10	10	10	10	10	10	10	10	10	10	10	10	10	10
77	10	10	10	10	10	10	10	10	10	10	10	10	10	10	10	10	10	10	10	10	10	10	10	10	10	10	10	10	10	10	10	10	10	10	10	10	10	10	10	10	10	10	10	10	10	10	10	10	10
79	0	0	0	0	10	10	10	0	0	10	10	0	0	10	10	0	0	0	0	0	0	10	0	10	0	0	0	10	10	10	10	10	0	10	10	10	10	0	0	10	10	10	0	0	0	0	0	10	0
7A	10	10	10	10	10	10	10	10	10	10	10	10	10	10	10	10	10	10	10	10	10	10	10	10	10	10	10	10	10	10	10	10	10	10	10	10	10	10	10	10	10	10	10	10	10	10	10	10	10
7D	10	10	10	10	10	10	10	10	10	10	10	10	10	10	10	10	10	10	10	10	10	10	10	10	10	10	10	10	10	10	10	10	10	10	10	10	10	10	10	10	10	10	10	10	10	10	10	10	10
7E	10	10	10	10	10	10	10	10	10	10	10	10	10	10	10	10	10	10	10	10	10	10	10	10	10	10	10	10	10	10	10	10	10	10	10	10	10	10	10	10	10	10	10	10	10	10	10	10	10
7J	10	10	10	10	10	10	10	10	10	10	10	10	10	10	10	10	10	10	10	10	10	10	10	10	10	10	10	10	10	10	10	10	10	10	10	10	10	10	10	10	10	10	10	10	10	10	10	10	10
7L	0	0	0	0	10	10	10	0	0	10	10	0	0	10	10	0	0	0	0	0	0	10	0	10	0	0	0	10	10	10	10	10	0	10	10	10	10	0	0	10	10	10	0	0	0	0	0	10	0
7O	0	0	0	0	10	10	10	0	0	10	10	0	0	10	10	0	0	0	0	0	0	10	0	10	0	0	0	10	10	10	10	10	0	10	10	10	10	0	0	10	10	10	0	0	0	0	0	10	0
7P	10	10	10	10	10	10	10	10	10	10	10	10	10	10	10	10	10	10	10	10	10	10	10	10	10	10	10	10	10	10	10	10	10	10	10	10	10	10	10	10	10	10	10	10	10	10	10	10	10
7S	10	10	10	10	10	10	10	10	10	10	10	10	10	10	10	10	10	10	10	10	10	10	10	10	10	10	10	10	10	10	10	10	10	10	10	10	10	10	10	10	10	10	10	10	10	10	10	10	10
7V	10	10	10	10	10	10	10	10	10	10	10	10	10	10	10	10	10	10	10	10	10	10	10	10	10	10	10	10	10	10	10	10	10	10	10	10	10	10	10	10	10	10	10	10	10	10	10	10	10
7X	0	0	0	0	10	10	10	0	0	10	10	0	0	10	10	0	0	0	0	0	0	10	0	10	0	0	0	10	10	10	10	10	0	10	10	10	10	0	0	10	10	10	0	1	0	0	0	10	0
7Z	0	0	0	0	10	10	10	0	0	10	10	0	0	10	10	0	0	0	0	0	0	10	0	10	0	0	0	10	10	10	10	10	0	10	10	10	10	0	0	10	10	10	1	0	0	0	0	10	1
91	0	0	0	0	10	10	10	0	0	10	10	0	0	10	10	0	0	0	0	0	0	10	0	10	0	0	0	10	10	10	10	10	0	10	10	10	10	0	0	10	10	10	0	0	0	0	0	10	0
96	0	0	0	0	10	10	10	0	0	10	10	0	0	10	10	0	0	0	0	0	0	10	0	10	0	0	0	10	10	10	10	10	0	10	10	10	10	0	0	10	10	10	0	0	0	0	0	10	0
99	0	0	0	0	10	10	10	0	0	10	10	0	0	10	10	0	0	0	0	0	0	10	0	10	0	0	0	10	10	10	10	10	0	10	10	10	10	0	0	10	10	10	0	0	0	0	0	10	0
9A	10	10	10	10	10	10	10	10	10	10	10	10	10	10	10	10	10	10	10	10	10	10	10	10	10	10	10	10	10	10	10	10	10	10	10	10	10	10	10	10	10	10	10	10	10	10	10	10	10
9C	1	0	0	0	10	10	10	0	0	10	10	0	0	10	10	0	0	0	0	0	0	10	0	10	0	0	0	10	10	10	10	10	0	10	10	10	10	0	0	10	10	10	0	1	0	0	0	10	0
9E	0	0	0	0	10	10	10	0	0	10	10	0	0	10	10	0	0	0	0	0	0	10	0	10	0	0	0	10	10	10	10	10	0	10	10	10	10	0	0	10	10	10	0	0	0	1	0	10	0
9J	0	0	0	0	10	10	10	0	0	10	10	0	0	10	10	0	0	0	0	0	0	10	0	10	0	0	0	10	10	10	10	10	0	10	10	10	10	0	0	10	10	10	0	0	0	0	0	10	0
9O	10	10	10	10	10	10	10	10	10	10	10	10	10	10	10	10	10	10	10	10	10	10	10	10	10	10	10	10	10	10	10	10	10	10	10	10	10	10	10	10	10	10	10	10	10	10	10	10	10
9P-Z6	10	10	10	10	10	10	10	10	10	10	10	10	10	10	10	10	10	10	10	10	10	10	10	10	10	10	10	10	10	10	10	10	10	10	10	10	10	10	10	10	10	10	10	10	10	10	10	10	10
9S	0	0	0	0	10	10	10	0	0	10	10	0	0	10	10	0	0	0	0	0	0	10	0	10	0	0	0	10	10	10	10	10	0	10	10	10	10	0	0	10	10	10	0	0	0	0	0	10	0
9V	10	10	10	10	10	10	10	10	10	10	10	10	10	10	10	10	10	10	10	10	10	10	10	10	10	10	10	10	10	10	10	10	10	10	10	10	10	10	10	10	10	10	10	10	10	10	10	10	10
A7	10	10	10	10	10	10	10	10	10	10	10	10	10	10	10	10	10	10	10	10	10	10	10	10	10	10	10	10	10	10	10	10	10	10	10	10	10	10	10	10	10	10	10	10	10	10	10	10	10
AC	10	10	10	10	10	10	10	10	10	10	10	10	10	10	10	10	10	10	10	10	10	10	10	10	10	10	10	10	10	10	10	10	10	10	10	10	10	10	10	10	10	10	10	10	10	10	10	10	10
AJ	0	0	0	0	10	10	10	0	0	10	10	0	0	10	10	0	0	0	0	1	0	10	0	10	0	0	0	10	10	10	10	10	0	10	10	10	10	0	0	10	10	10	0	0	0	0	0	10	0
AL	0	0	0	0	10	10	10	0	0	10	10	0	0	10	10	0	0	0	0	0	0	10	0	10	0	0	0	10	10	10	10	10	0	10	10	10	10	0	0	10	10	10	0	0	0	0	0	10	0
AS	10	10	10	10	10	10	10	10	10	10	10	10	10	10	10	10	10	10	10	10	10	10	10	10	10	10	10	10	10	10	10	10	10	10	10	10	10	10	10	10	10	10	10	10	10	10	10	10	10
AT	10	10	10	10	10	10	10	10	10	10	10	10	10	10	10	10	10	10	10	10	10	10	10	10	10	10	10	10	10	10	10	10	10	10	10	10	10	10	10	10	10	10	10	10	10	10	10	10	10
AV	0	0	0	0	10	10	10	0	0	10	10	0	0	10	10	0	0	0	0	0	0	10	0	10	0	1	0	10	10	10	10	10	0	10	10	10	10	0	0	10	10	10	0	0	1	0	0	10	0
AX	0	0	0	0	10	10	10	0	0	10	10	0	0	10	10	0	0	0	0	0	0	10	0	10	0	0	0	10	10	10	10	10	0	10	10	10	10	0	0	10	10	10	0	0	0	0	0	10	0
C	0	0	0	0	10	10	10	0	0	10	10	0	0	10	10	0	0	0	0	0	0	10	0	10	0	0	0	10	10	10	10	10	0	10	10	10	10	0	0	10	10	10	0	0	0	0	0	10	0
C7	10	10	10	10	10	10	10	10	10	10	10	10	10	10	10	10	10	10	10	10	10	10	10	10	10	10	10	10	10	10	10	10	10	10	10	10	10	10	10	10	10	10	10	10	10	10	10	10	10
C9	0	0	0	0	10	10	10	0	0	10	10	0	0	10	10	0	0	0	0	0	0	10	0	10	0	0	0	10	10	10	10	10	0	10	10	10	10	0	0	10	10	10	0	0	0	0	0	10	0
CC	0	0	0	0	10	10	10	0	0	10	10	0	0	10	10	0	0	0	0	0	0	10	0	10	0	0	0	10	10	10	10	10	0	10	10	10	10	0	0	10	10	10	0	1	0	0	0	10	0
CE	0	0	0	0	10	10	10	1	0	10	10	0	0	10	10	0	0	0	0	0	0	10	0	10	0	0	0	10	10	10	10	10	0	10	10	10	10	0	0	10	10	10	0	0	0	0	0	10	0
CJ	10	10	10	10	10	10	10	10	10	10	10	10	10	10	10	10	10	10	10	10	10	10	10	10	10	10	10	10	10	10	10	10	10	10	10	10	10	10	10	10	10	10	10	10	10	10	10	10	10
CL	0	0	0	0	10	10	10	0	0	10	10	0	0	10	10	0	0	0	0	0	0	10	0	10	0	0	0	10	10	10	10	10	0	10	10	10	10	0	0	10	10	10	0	0	0	0	0	10	0
CN	0	0	0	0	10	10	10	0	0	10	10	0	0	10	10	0	0	0	0	0	0	10	0	10	0	0	0	10	10	10	10	10	0	10	10	10	10	0	0	10	10	10	0	0	0	0	0	10	0
CO	10	10	10	10	10	10	10	10	10	10	10	10	10	10	10	10	10	10	10	10	10	10	10	10	10	10	10	10	10	10	10	10	10	10	10	10	10	10	10	10	10	10	10	10	10	10	10	10	10
CS	0	0	0	0	10	10	10	0	0	10	10	0	0	10	10	0	0	0	0	0	0	10	0	10	0	0	0	10	10	10	10	10	0	10	10	10	10	0	0	10	10	10	0	0	0	0	0	10	0
CT	10	10	10	10	10	10	10	10	10	10	10	10	10	10	10	10	10	10	10	10	10	10	10	10	10	10	10	10	10	10	10	10	10	10	10	10	10	10	10	10	10	10	10	10	10	10	10	10	10
CU	0	0	0	0	10	10	10	0	0	10	10	0	0	10	10	0	0	0	0	0	0	10	0	10	0	0	0	10	10	10	10	10	0	10	10	10	10	0	0	10	10	10	0	0	0	0	0	10	0
CV	0	0	0	0	10	10	10	0	0	10	10	0	0	10	10	0	0	0	0	0	0	10	0	10	0	0	0	10	10	10	10	10	0	10	10	10	10	0	0	10	10	10	0	0	0	0	0	10	0
CX	0	0	0	0	10	10	10	0	0	10	10	0	0	10	10	0	0	0	0	0	0	10	0	10	0	0	0	10	10	10	10	10	0	10	10	10	10	0	0	10	10	10	0	0	0	0	0	10	0
CZ	0	0	0	0	10	10	10	0	0	10	10	0	0	10	10	0	0	0	0	0	0	10	0	10	0	0	0	10	10	10	10	10	0	10	10	10	10	0	0	10	10	10	0	0	0	0	0	10	0
E	0	0	0	0	10	10	10	0	0	10	10	0	0	10	10	0	0	0	0	0	0	10	0	10	0	0	0	10	10	10	10	10	0	10	10	10	10	0	0	10	10	10	0	0	0	0	0	10	0
E7	0	0	0	0	10	10	10	0	0	10	10	0	0	10	10	0	0	0	0	0	0	10	0	10	0	0	0	10	10	10	10	10	0	10	10	10	10	0	0	10	10	10	0	0	0	0	0	10	0
E9	0	0	0	0	10	10	10	0	0	10	10	0	0	10	10	0	0	0	0	0	0	10	0	10	0	0	0	10	10	10	10	10	0	10	10	10	10	0	0	10	10	10	0	0	0	0	0	10	0
EA	0	0	0	0	10	10	10	0	0	10	10	0	0	10	10	0	0	0	0	0	0	10	0	10	0	0	0	10	10	10	10	10	0	10	10	10	10	0	0	10	10	10	0	0	0	0	0	10	0
EJ	0	0	0	0	10	10	10	0	0	10	10	0	0	10	10	0	0	0	0	0	0	10	0	10	0	0	0	10	10	10	10	10	0	10	10	10	10	0	0	10	10	10	0	0	0	0	0	10	0
EL	10	10	10	10	10	10	10	10	10	10	10	10	10	10	10	10	10	10	10	10	10	10	10	10	10	10	10	10	10	10	10	10	10	10	10	10	10	10	10	10	10	10	10	10	10	10	10	10	10
H	0	0	0	0	10	10	10	0	0	10	10	0	0	10	10	0	0	0	0	0	1	10	0	10	0	0	0	10	10	10	10	10	0	10	10	10	10	0	0	10	10	10	0	0	0	0	0	10	0
H6	0	0	0	0	10	10	10	0	0	10	10	0	0	10	10	0	0	0	0	0	0	10	0	10	0	0	0	10	10	10	10	10	0	10	10	10	10	0	0	10	10	10	0	0	0	0	0	10	0
J	10	10	10	10	10	10	10	10	10	10	10	10	10	10	10	10	10	10	10	10	10	10	10	10	10	10	10	10	10	10	10	10	10	10	10	10	10	10	10	10	10	10	10	10	10	10	10	10	10
J1	0	0	0	0	10	10	10	0	0	10	10	0	0	10	10	0	0	0	0	0	0	10	0	10	0	0	0	10	10	10	10	10	0	10	10	10	10	0	0	10	10	10	0	0	0	0	0	10	0
J6	10	10	10	10	10	10	10	10	10	10	10	10	10	10	10	10	10	10	10	10	10	10	10	10	10	10	10	10	10	10	10	10	10	10	10	10	10	10	10	10	10	10	10	10	10	10	10	10	10
JA	0	0	0	0	10	10	10	0	0	10	10	0	0	10	10	0	0	0	0	0	0	10	0	10	0	0	0	10	10	10	10	10	0	10	10	10	10	0	0	10	10	10	0	0	0	0	0	10	0
JC	0	0	0	0	10	10	10	0	0	10	10	0	0	10	10	0	0	0	0	0	0	10	0	10	0	0	0	10	10	10	10	10	0	10	10	10	10	0	0	10	10	10	0	0	0	0	0	10	0
JE	10	10	10	10	10	10	10	10	10	10	10	10	10	10	10	10	10	10	10	10	10	10	10	10	10	10	10	10	10	10	10	10	10	10	10	10	10	10	10	10	10	10	10	10	10	10	10	10	10
JH	10	10	10	10	10	10	10	10	10	10	10	10	10	10	10	10	10	10	10	10	10	10	10	10	10	10	10	10	10	10	10	10	10	10	10	10	10	10	10	10	10	10	10	10	10	10	10	10	10
JJ	0	0	0	0	10	10	10	0	0	10	10	0	0	10	10	0	0	0	0	0	0	10	0	10	0	0	0	10	10	10	10	10	0	10	10	10	10	0	0	10	10	10	0	0	0	0	0	10	0
JL	0	0	0	0	10	10	10	0	0	10	10	0	0	10	10	0	0	0	0	0	0	10	0	10	0	0	0	10	10	10	10	10	0	10	10	10	10	0	0	10	10	10	0	0	0	0	0	10	0
JO	0	0	0	0	10	10	10	0	0	10	10	0	0	10	10	0	0	0	0	0	0	10	0	10	0	0	0	10	10	10	10	10	0	10	10	10	10	0	0	10	10	10	0	0	0	0	0	10	0
JP	0	0	0	0	10	10	10	1	0	10	10	0	0	10	10	0	0	0	0	0	0	10	0	10	0	0	0	10	10	10	10	10	0	10	10	10	10	0	0	10	10	10	0	0	0	0	0	10	0
JS	0	0	0	0	10	10	10	0	0	10	10	0	0	10	10	0	0	0	0	1	0	10	0	10	0	0	0	10	10	10	10	10	0	10	10	10	10	0	0	10	10	10	0	0	0	0	0	10	0
JT	0	0	0	1	10	10	10	0	0	10	10	0	0	10	10	0	0	0	0	0	0	10	0	10	0	0	0	10	10	10	10	10	0	10	10	10	10	0	0	10	10	10	0	0	0	0	0	10	0
JU	0	0	0	0	10	10	10	0	0	10	10	0	0	10	10	0	0	0	0	0	0	10	0	10	0	0	0	10	10	10	10	10	0	10	10	10	10	0	0	10	10	10	0	0	0	0	0	10	0
JV	10	10	10	10	10	10	10	10	10	10	10	10	10	10	10	10	10	10	10	10	10	10	10	10	10	10	10	10	10	10	10	10	10	10	10	10	10	10	10	10	10	10	10	10	10	10	10	10	10
JX	0	0	0	0	10	10	10	0	0	10	10	0	0	10	10	0	0	0	0	0	0	10	0	10	0	0	0	10	10	10	10	10	0	10	10	10	10	0	0	10	10	10	0	0	0	0	0	10	0
JZ	0	0	0	0	10	10	10	0	0	10	10	0	0	10	10	0	0	0	0	0	0	10	0	10	0	0	0	10	10	10	10	10	0	10	10	10	10	0	0	10	10	10	0	0	0	0	0	10	0
L	1	0	0	0	10	10	10	0	1	10	10	0	0	10	10	0	0	0	0	0	0	10	0	10	0	0	0	10	10	10	10	10	0	10	10	10	10	0	0	10	10	10	0	0	0	0	0	10	0
L6	0	0	0	1	10	10	10	0	0	10	10	0	0	10	10	0	0	0	0	0	0	10	0	10	0	0	0	10	10	10	10	10	0	10	10	10	10	0	0	10	10	10	1	0	0	0	0	10	0
L7	10	10	10	10	10	10	10	10	10	10	10	10	10	10	10	10	10	10	10	10	10	10	10	10	10	10	10	10	10	10	10	10	10	10	10	10	10	10	10	10	10	10	10	10	10	10	10	10	10
L9	0	0	0	0	10	10	10	0	0	10	10	0	0	10	10	0	0	0	0	0	0	10	0	10	0	0	0	10	10	10	10	10	0	10	10	10	10	0	0	10	10	10	0	0	0	0	0	10	0
LC	10	10	10	10	10	10	10	10	10	10	10	10	10	10	10	10	10	10	10	10	10	10	10	10	10	10	10	10	10	10	10	10	10	10	10	10	10	10	10	10	10	10	10	10	10	10	10	10	10
LE	10	10	10	10	10	10	10	10	10	10	10	10	10	10	10	10	10	10	10	10	10	10	10	10	10	10	10	10	10	10	10	10	10	10	10	10	10	10	10	10	10	10	10	10	10	10	10	10	10
LH	0	0	0	0	10	10	10	0	0	10	10	0	0	10	10	0	0	0	0	0	0	10	0	10	0	0	0	10	10	10	10	10	0	10	10	10	10	0	0	10	10	10	0	0	0	0	0	10	0
LL	0	0	0	0	10	10	10	0	0	10	10	0	0	10	10	0	0	0	0	0	0	10	0	10	0	0	0	10	10	10	10	10	0	10	10	10	10	0	0	10	10	10	0	0	0	0	0	10	0
LT	0	0	0	0	10	10	10	0	0	10	10	0	0	10	10	0	0	0	0	0	0	10	0	10	0	0	0	10	10	10	10	10	0	10	10	10	10	0	0	10	10	10	0	0	0	0	0	10	0
LU	0	0	0	0	10	10	10	0	0	10	10	0	0	10	10	0	0	0	0	0	0	10	0	10	0	0	0	10	10	10	10	10	0	10	10	10	10	0	0	10	10	10	0	0	0	0	0	10	0
LX	0	0	0	0	10	10	10	0	0	10	10	0	0	10	10	0	0	0	0	0	0	10	0	10	0	0	0	10	10	10	10	10	0	10	10	10	10	0	0	10	10	10	0	0	0	0	0	10	0
LZ	0	0	0	0	10	10	10	0	0	10	10	0	0	10	10	0	0	0	0	0	0	10	0	10	0	0	0	10	10	10	10	10	0	10	10	10	10	0	0	10	10	10	0	0	0	0	0	10	0
N1	0	0	0	0	10	10	10	0	0	10	10	0	0	10	10	0	0	0	0	0	0	10	0	10	0	0	0	10	10	10	10	10	0	10	10	10	10	1	0	10	10	10	0	0	0	0	0	10	0
N6	0	0	0	0	10	10	10	0	0	10	10	0	0	10	10	0	0	0	0	0	0	10	0	10	0	0	0	10	10	10	10	10	0	10	10	10	10	0	0	10	10	10	0	0	0	0	0	10	0
N9	0	0	0	0	10	10	10	0	0	10	10	0	0	10	10	0	0	0	0	0	0	10	0	10	0	0	0	10	10	10	10	10	0	10	10	10	10	0	0	10	10	10	0	0	0	0	0	10	0
NB	0	0	0	0	10	10	10	0	0	10	10	0	0	10	10	0	0	0	0	0	0	10	0	10	0	1	0	10	10	10	10	10	0	10	10	10	10	0	0	10	10	10	0	0	0	0	0	10	0
NE	0	0	0	0	10	10	10	0	0	10	10	0	0	10	10	0	0	0	0	0	0	10	0	10	0	0	0	10	10	10	10	10	0	10	10	10	10	0	0	10	10	10	0	0	0	0	0	10	0
NJ	0	0	0	0	10	10	10	0	0	10	10	0	0	10	10	0	0	0	0	0	0	10	0	10	0	0	0	10	10	10	10	10	0	10	10	10	10	0	0	10	10	10	0	0	0	0	0	10	0
NP	10	10	10	10	10	10	10	10	10	10	10	10	10	10	10	10	10	10	10	10	10	10	10	10	10	10	10	10	10	10	10	10	10	10	10	10	10	10	10	10	10	10	10	10	10	10	10	10	10
NS	0	0	0	0	10	10	10	1	0	10	10	0	0	10	10	0	0	0	0	0	0	10	0	10	0	0	0	10	10	10	10	10	0	10	10	10	10	0	0	10	10	10	0	0	0	0	0	10	0
NT	0	0	0	0	10	10	10	0	0	10	10	0	0	10	10	0	0	0	0	0	0	10	0	10	0	0	0	10	10	10	10	10	0	10	10	10	10	0	0	10	10	10	0	0	0	0	0	10	0
O	0	0	0	0	10	10	10	0	0	10	10	0	0	10	10	0	0	0	0	0	0	10	0	10	0	0	0	10	10	10	10	10	0	10	10	10	10	0	0	10	10	10	0	0	0	0	0	10	0
P	10	10	10	10	10	10	10	10	10	10	10	10	10	10	10	10	10	10	10	10	10	10	10	10	10	10	10	10	10	10	10	10	10	10	10	10	10	10	10	10	10	10	10	10	10	10	10	10	10
S1	10	10	10	10	10	10	10	10	10	10	10	10	10	10	10	10	10	10	10	10	10	10	10	10	10	10	10	10	10	10	10	10	10	10	10	10	10	10	10	10	10	10	10	10	10	10	10	10	10
S6	0	0	1	0	10	10	10	0	0	10	10	0	0	10	10	0	0	0	0	0	0	10	0	10	0	0	0	10	10	10	10	10	0	10	10	10	10	0	0	10	10	10	0	0	0	0	0	10	0
S7	10	10	10	10	10	10	10	10	10	10	10	10	10	10	10	10	10	10	10	10	10	10	10	10	10	10	10	10	10	10	10	10	10	10	10	10	10	10	10	10	10	10	10	10	10	10	10	10	10
S9	0	0	0	0	10	10	10	0	0	10	10	0	0	10	10	0	0	0	0	0	0	10	0	10	0	0	0	10	10	10	10	10	0	10	10	10	10	0	0	10	10	10	0	0	0	0	0	10	0
T	0	0	0	0	10	10	10	0	0	10	10	0	0	10	10	0	0	0	0	0	0	10	0	10	0	0	0	10	10	10	10	10	0	10	10	10	10	0	0	10	10	10	0	0	0	0	0	10	0
T1	10	10	10	10	10	10	10	10	10	10	10	10	10	10	10	10	10	10	10	10	10	10	10	10	10	10	10	10	10	10	10	10	10	10	10	10	10	10	10	10	10	10	10	10	10	10	10	10	10
T7	10	10	10	10	10	10	10	10	10	10	10	10	10	10	10	10	10	10	10	10	10	10	10	10	10	10	10	10	10	10	10	10	10	10	10	10	10	10	10	10	10	10	10	10	10	10	10	10	10
T9	10	10	10	10	10	10	10	10	10	10	10	10	10	10	10	10	10	10	10	10	10	10	10	10	10	10	10	10	10	10	10	10	10	10	10	10	10	10	10	10	10	10	10	10	10	10	10	10	10
TA	10	10	10	10	10	10	10	10	10	10	10	10	10	10	10	10	10	10	10	10	10	10	10	10	10	10	10	10	10	10	10	10	10	10	10	10	10	10	10	10	10	10	10	10	10	10	10	10	10
TH	10	10	10	10	10	10	10	10	10	10	10	10	10	10	10	10	10	10	10	10	10	10	10	10	10	10	10	10	10	10	10	10	10	10	10	10	10	10	10	10	10	10	10	10	10	10	10	10	10
TJ	10	10	10	10	10	10	10	10	10	10	10	10	10	10	10	10	10	10	10	10	10	10	10	10	10	10	10	10	10	10	10	10	10	10	10	10	10	10	10	10	10	10	10	10	10	10	10	10	10
TL	10	10	10	10	10	10	10	10	10	10	10	10	10	10	10	10	10	10	10	10	10	10	10	10	10	10	10	10	10	10	10	10	10	10	10	10	10	10	10	10	10	10	10	10	10	10	10	10	10
U	0	0	0	0	10	10	10	0	0	10	10	0	0	10	10	0	0	0	0	0	0	10	0	10	0	0	0	10	10	10	10	10	0	10	10	10	10	0	0	10	10	10	0	0	0	0	0	10	0
U7	0	0	0	0	10	10	10	0	0	10	10	0	0	10	10	0	0	0	0	0	0	10	0	10	0	0	0	10	10	10	10	10	0	10	10	10	10	0	0	10	10	10	0	0	0	0	0	10	0
UA	10	10	10	10	10	10	10	10	10	10	10	10	10	10	10	10	10	10	10	10	10	10	10	10	10	10	10	10	10	10	10	10	10	10	10	10	10	10	10	10	10	10	10	10	10	10	10	10	10
UJ	0	0	0	0	10	10	10	0	0	10	10	0	0	10	10	0	0	0	0	0	0	10	0	10	0	0	0	10	10	10	10	10	0	10	10	10	10	0	0	10	10	10	0	0	0	0	0	10	0
UL	0	0	0	0	10	10	10	0	0	10	10	0	0	10	10	0	0	0	0	0	0	10	0	10	0	0	0	10	10	10	10	10	0	10	10	10	10	1	0	10	10	10	0	0	0	0	0	10	0
UP	0	0	0	0	10	10	10	0	0	10	10	0	0	10	10	0	0	0	0	0	0	10	0	10	0	1	0	10	10	10	10	10	0	10	10	10	10	0	0	10	10	10	0	0	0	0	0	10	0
UT	10	10	10	10	10	10	10	10	10	10	10	10	10	10	10	10	10	10	10	10	10	10	10	10	10	10	10	10	10	10	10	10	10	10	10	10	10	10	10	10	10	10	10	10	10	10	10	10	10
UU	10	10	10	10	10	10	10	10	10	10	10	10	10	10	10	10	10	10	10	10	10	10	10	10	10	10	10	10	10	10	10	10	10	10	10	10	10	10	10	10	10	10	10	10	10	10	10	10	10
UZ	0	0	1	0	10	10	10	0	0	10	10	0	0	10	10	0	0	0	0	0	0	10	0	10	0	0	0	10	10	10	10	10	0	10	10	10	10	0	0	10	10	10	0	0	0	0	0	10	0
V	0	0	0	0	10	10	10	0	0	10	10	0	0	10	10	0	0	0	0	0	0	10	0	10	0	0	0	10	10	10	10	10	0	10	10	10	10	0	0	10	10	10	0	0	0	0	0	10	0
V9	0	0	0	0	10	10	10	0	0	10	10	0	0	10	10	0	0	0	0	0	0	10	0	10	0	0	0	10	10	10	10	10	0	10	10	10	10	0	0	10	10	10	0	0	0	0	0	10	0
VC	10	10	10	10	10	10	10	10	10	10	10	10	10	10	10	10	10	10	10	10	10	10	10	10	10	10	10	10	10	10	10	10	10	10	10	10	10	10	10	10	10	10	10	10	10	10	10	10	10
VD	0	0	0	0	10	10	10	0	0	10	10	0	0	10	10	0	0	0	0	0	0	10	0	10	0	0	0	10	10	10	10	10	0	10	10	10	10	0	0	10	10	10	0	0	0	0	0	10	0
X1-XO	0	0	0	0	10	10	10	0	0	10	10	0	0	10	10	0	0	0	0	1	0	10	0	10	0	0	0	10	10	10	10	10	1	10	10	10	10	0	0	10	10	10	0	0	0	0	0	10	0
X7	0	0	0	0	10	10	10	0	0	10	10	0	0	10	10	0	0	0	0	0	0	10	0	10	0	0	0	10	10	10	10	10	0	10	10	10	10	0	0	10	10	10	0	0	0	0	0	10	0
X9	0	0	0	0	10	10	10	0	0	10	10	0	0	10	10	0	0	0	0	0	0	10	0	10	0	0	0	10	10	10	10	10	0	10	10	10	10	0	0	10	10	10	0	0	0	0	0	10	0
XA	0	0	0	0	10	10	10	0	0	10	10	0	0	10	10	0	0	0	0	0	0	10	0	10	0	0	0	10	10	10	10	10	0	10	10	10	10	0	0	10	10	10	0	0	0	0	0	10	0
XL	0	0	0	0	10	10	10	0	0	10	10	0	0	10	10	0	0	0	0	0	0	10	0	10	0	0	0	10	10	10	10	10	0	10	10	10	10	0	0	10	10	10	0	0	0	0	0	10	0
XN	0	0	0	0	10	10	10	0	0	10	10	0	0	10	10	0	0	0	0	0	0	10	0	10	0	0	0	10	10	10	10	10	0	10	10	10	10	0	0	10	10	10	0	0	0	0	0	10	0
XP	0	0	0	0	10	10	10	0	0	10	10	0	0	10	10	0	0	0	0	0	0	10	0	10	0	0	0	10	10	10	10	10	0	10	10	10	10	0	0	10	10	10	0	0	0	0	0	10	0
XV	0	1	0	0	10	10	10	0	0	10	10	0	0	10	10	0	0	0	0	0	0	10	0	10	0	0	0	10	10	10	10	10	1	10	10	10	10	0	0	10	10	10	0	0	0	0	0	10	0
XX	0	0	0	0	10	10	10	0	0	10	10	0	0	10	10	0	0	0	0	0	0	10	0	10	0	0	0	10	10	10	10	10	0	10	10	10	10	0	0	10	10	10	0	0	0	0	0	10	0
XZ	0	0	0	0	10	10	10	0	0	10	10	0	0	10	10	0	0	0	0	0	0	10	0	10	0	0	0	10	10	10	10	10	0	10	10	10	10	0	0	10	10	10	0	0	0	0	0	10	0
Z1	0	0	0	0	10	10	10	0	0	10	10	0	0	10	10	0	0	0	0	0	0	10	1	10	0	0	0	10	10	10	10	10	0	10	10	10	10	0	0	10	10	10	0	0	0	0	0	10	0
Z7	0	0	0	0	10	10	10	0	0	10	10	0	0	10	10	0	0	0	0	0	0	10	0	10	0	0	0	10	10	10	10	10	0	10	10	10	10	0	0	10	10	10	0	0	0	0	0	10	0
[truncated: 114 more columns]
