# Supplementary material for: Analysing animal social network dynamics: the potential of stochastic actor‐oriented models
Source: J Anim Ecol. 2017 Feb 1;86(2):202–12. doi: 10.1111/1365-2656.12630 (PMC6849756; doi:10.1111/1365-2656.12630)
Supplement: Supplementary file 11 — Data S7. SAOMs sex data. [file JANE-86-202-s011.txt]

x
1	0
2	0
3	1
4	0
5	1
6	1
7	1
8	0
9	0
10	1
11	1
12	0
13	0
14	1
15	1
16	1
17	1
18	0
19	0
20	0
21	0
22	0
23	1
24	0
25	1
26	1
27	0
28	1
29	1
30	1
31	0
32	1
33	0
34	1
35	1
36	0
37	0
38	0
39	1
40	1
41	1
42	0
43	0
44	0
45	1
46	0
47	0
48	1
49	0
50	0
51	1
52	1
53	1
54	1
55	1
56	1
57	1
58	0
59	0
60	1
61	0
62	1
63	1
64	0
65	1
66	1
67	0
68	0
69	1
70	0
71	1
72	1
73	0
74	0
75	1
76	1
77	1
78	1
79	0
80	1
81	1
82	1
83	0
84	0
85	0
86	1
87	0
88	0
89	0
90	0
91	0
92	0
93	1
94	0
95	1
96	1
97	0
98	0
99	0
100	1
101	1
102	0
103	0
104	0
105	0
106	0
107	1
108	1
109	0
110	1
111	1
112	0
113	0
114	0
115	1
116	0
117	1
118	1
119	1
120	0
121	0
122	1
123	0
124	0
125	1
126	0
127	1
128	1
129	1
130	0
131	0
132	1
133	0
134	1
135	1
136	0
137	0
138	0
139	0
140	1
141	0
142	0
143	0
144	1
145	1
146	1
147	0
148	0
149	0
150	1
151	1
152	0
153	0
154	1
155	0
156	1
157	0
158	1
159	0
160	1
161	0
162	1
163	0
